# Supplementary material for: Novel Clinical, Immunological, and Metabolic Features Associated with Persistent Post-Acute COVID-19 Syndrome
Source: Int J Mol Sci. 2024 Sep 6;25(17):9661. doi: 10.3390/ijms25179661 (PMC11395921; doi:10.3390/ijms25179661)
Supplement: Supplementary file 1 [file ijms-25-09661-s001.zip]

Archive with 1 entries (1 files):
- ijms-3180158-supplementary.pdf
